# Supplementary material for: Antiretroviral-Mediated Microglial Activation Involves Dysregulated Autophagy and Lysosomal Dysfunction
Source: Cells. 2019 Sep 28;8(10):1168. doi: 10.3390/cells8101168 (PMC6829395; doi:10.3390/cells8101168)
Supplement: Supplementary file 1 [file cells-08-01168-s001.zip]

Archive with 1 entries (1 files):
- cells-600233-supplementary.pptx
